# Supplementary material for: Consumption of crustaceans by megaherbivorous dinosaurs: dietary flexibility and dinosaur life history strategies
Source: Sci Rep. 2017 Sep 21;7:11163. doi: 10.1038/s41598-017-11538-w (PMC5608751; doi:10.1038/s41598-017-11538-w)
Supplement: Supplementary file 2 — Supplementary Data Table S2 [file 41598_2017_11538_MOESM2_ESM.xlsx]

## Sheet: Sheet1
Supplementary Data Table S2: Herbivore body mass versus level of consumption of animal tissues data from the literature
Herbivorous vertebrate	Mass in kg: values are averages of both sexes; if averages were not available maximum & minimum values were averaged. If masses of animals from different regions were listed, masses of animals closest to region of cited studies were used	Categories; animal tissue consumption 1= exclusively herbivorous 2=apparent osteophagy 3=consumption of soft animal tissues	Body mass reference	Binomen	Family	Major diet components reported	Color coding of category of animal tissues in diet: green= category 1, exclusively herbivorous; yellow=category 2, apparent osteophagy; pink=category 3 consumption of soft animal tissues	Diet references	Method(s) used to determine diets	Seasons covered by studies
MAMMALS
African elephant	3900	1	Owen-Smith, 1988	Loxodonta africana	Elephantidae	grass, woody browse, fruits, pods, bark, roots, pithy stems	none reported	Owen-Smith, 1988	ref summary; fecal analysis	ref summary plus Feb-May
hippopotamus	1425	2	Owen-Smith, 1988	Hippopotamus amphibius	Hippopotamidae	primarily grasses and sedges; also pods & aquatic plants	ungulate carnivory (six examples)	Owen-Smith; Dudley, 1998	ref summary and direct obsevation
black rhinoceros	1017	1	Owen-Smith, 1988	Diceros bicornis	Rhinocerotidae	forbs, low woody scrub, bark; less commonly grass & feces	none reported	Owen-Smith, 1988; Dierenfeld et al., 1995	ref summary; browsed plants & direct observation	ref summary plus September
giraffe	1012	2	Owen-Smith, 1988	Giraffa camelopardalis	Giraffidae	leaves and shoots of trees/shrubs, flowers, fruits, pods	bone & cartilage	Owen-Smith, 1988; Western, 1971; Wyatt, 1971;	ref summary; direct obsevation	ref summary
gaur (Indian bison)	800	1	Silva & Downing, 1995	Bos gaurus	Bovidae	primarily leaves (~87%) + flowers, bark, shoots, fruits	none reported	Gad and Shyama, 2009	direct observation and fecal analysis	year round
moose	332	2	Silva & Downing, 1995	Alces alces	Cervidae	Browse, forbs, grass	bone (antlers)	Knowlton, 1960; Roger and Nette, 2002	direct observation; rumen analysis	summer, fall, winter
cape mountain zebra	245	1	Silva & Downing, 1995	Equus zebra zebra	Equidae	grasses (99%)	none reported	Grobly, 1983; Novellie et al., 1988	observation; feces (Novellie et al)	year round
sable	228	2	Owen-Smith, 1988	Hippotragus niger	Bovidae	primarily grasses but also browse, succulent herbs	bones and a tortoise shell	Estes & Estes, 1974; Sekulic and Estes, 1977	direct observation	year round
grizzly bear	179	3	Silva & Downing, 1995	Ursus arctos	Ursidae	grasses (24%), forbs (23%), seeds (26%), roots (4%), fruits (4%)	mammals (8%), trout (1%), and insects (6%)	Mattson et al., 1991;	fecal analysis	spring to late fall
lowland tapir	155	1	Bodmer, 1989	Tapirus terrestris	Tapiridae	leaves and fruits; observed to feed on 57 plant taxa in one study	none reported	Bodmer, 1989; Chalukian et al., 2013	stomach contents; fecal analysis; direct observation	year round
wild boar (Eurasian pig)	150	3	Silva & Downing, 1995	Sus scrofa	Suidae	fruits, seeds, above-ground plant tissues, bulbs, roots [plants~93% volume]	vertebrates, insects, earthworms, snails, crustaceans	Ballari & Barrios-García	literature review
forest hog	140	3	Silva & Downing, 1995	Hylochoerus meinertzhageni	Suidae	grasses, sedges, herb, seed masts	invertebrates, carrion, eggs	Meijaard et al., 2011
eastern lowland gorilla	122	3	Silva & Downing, 1995	Gorilla gorilla graueri	Hominidae	fruits (fruit seeds in 89% of feces) , leaves, bark, roots, stems; 121 taxa	ants & other insects (38% of feces included insects	Yamagiwa et al., 1994	fecal analysis, feeding sign	11 months (year-round except March)
red deer	115	2	Owen-Smith, 1988	Cervus elaphus	Cervidae	Shrubs, conifers, deciduous leaves, seeds & fruits, twigs, bark	ground-nesting sea birds	Furness, 1988; Gebert & Verheyden-Tixier, 2001	direct observation & review of stomach contents	summer, fall, winter
guanaco	90	1	Owen-Smith, 1988	Lama guanicoe	Camelidae	lichens (67%), forbs, trees, shrubs, grasses	none reported	Bahamonde et al., 1986; Raedeke & Simonetti, 1988	fecal analysis	January, July & October
giant panda	87	2	Silva & Downing, 1995	Ailuropoda melanoleuca	Ursidae	predominantly feeds on 1 or 2 bamboo species; rarely eat other plants	occasionally feed on carcasses, e.g. deer	Schaller et al., 1985	fecal analysis; direct observation	year round
western grey kangaroo	54	1	Silva & Downing, 1995	Macropus fuliginosus	Macropodidae	dicots and grasses; 25 plant taxa	none reported	Wann and Bell, 1997	fecal analysis	all four seasons
chimpanzee	45	3	Silva & Downing, 1995	Pan troglodytes	Hominidae	leaves, blossoms, fruits, seeds, pith, bark, wood of 198 plant taxa	primates, antelope, some other verts & insects (from 15 orders)	Nishida & Uehara, 1983;	direct observation	year round coverage from multiple studies
capybara	45	1	Silva & Downing, 1995	Hydrochoerus hydrochaeris	Caviidae	primarily grasses, some dicots	none reported	Borges & Colares, 2007; Barreto and Quintana, 2013	fecal analysis	year round
Chacoan peccary	36	1	Silva & Downing, 1995	Catagonus wagneri	Tayassuidae	cacti, bromeliads, sediment	none reported	Mayer and Wetzel, 1986	analysis of 70 stomach contents
white-lipped peccary	33	3	Silva & Downing, 1995	Tayassu pecari	Tayassuidae	fruits, stems, seeds	insects, snails, millipedes, worms (animal matter ~11%)	Bodmer, 1989; Barreto et al., 1997	feces., stomach contents, direct observation	dry and wet seasons
common wombat	26	1	Silva & Downing, 1995	Vombatus ursinus	Vombatidae	mostly grasses, with smaller quantities of rushes, bark, roots, and dicots	none reported	Rishworth et al., 1995	fecal analysis	May
beaver	20	1	Silva & Downing, 1995	Castor canadensis	Castoridae	bark, twigs, leaves of trees/shrubs; aquatic vegetation & forbs (summer)	none reported	Tevis, 1950; Jenkins and Busher, 1979	observation	summer and review
Cape porcupine	17	2	Barthelmess, 2006	Hystrix africaeaustralis	Hystricidae	bark, bulbs tubers, fruits, leaves, stems, roots,	bone, carrion	Barthelmess, 2006	unkinown	unkinown
koala	9	1	Silva & Downing, 1995	Phascolarctos cinereus	Phascolarctidae	eucalypts and other tree leaves	none reported	Moore & Foley, 2000	review
indri	6	1	Silva & Downing, 1995	Indri indri	Indriidae	primarily inmmature leaves (~72%) but also eats fruit (~16%) & flowers (~7%)	none reported	Britt et al., 2002; Powzyk and Mowry, 2003	direct observation	year-round
maned howler monkey	5.5	1	Silva & Downing, 1995	Alouatta palliata	Cebidae	primarily young leaves (40-48%) and fruit (21-57%)	none reported	Asensio et al., 2007	direct observation (focal animal observations)	year-round
Arctic hare	4.8	1	Silva & Downing, 1995	Lepus Arcticus	Leporidae	willow (~95% in winter) legumes (~69% in summer), grasses, other forbs	none reported	Parker, 1977; Larter, 1999	stomach contents; fecal analysis	summer and winter
plains vizcacha	4.1	1	Silva & Downing, 1995	Lagostomus maximus	Chinchillidae	mostly grasses (42.7% and 65.1% in winter & spring; ate 45 different taxa	none reported	Pereira et al., 2003;	fecal analysis	winter and spring
maned sloth	3.9	1	Silva & Downing, 1995	Bradypus torquatus	Bradypodidae	over 99% young tree leaves are favored; fruits & flowers rarely eaten	none reported	Chiarello, 1998	direct observation	year round (14 months)
BIRDS
ostrich	111	3	Dunning, 2008	Struthio camelus	Struthionidae	green plants (60 or 99%)	insects, bones, small mammals	Agana et al, 2003; Milton et al., 1994;	Milton-gut contents+observations	year round
emu	34	3	Dunning, 2008	Dromaius novae-hollandiae	Dromaiidae	shoots, leaves, seeds, fruits	insects	Davies, 1978	observation, feces, gut contents	year round
greater rhea	23	3	Dunning, 2008	Rhea americana	Rheidae	grasses, legumes, and other dicots, including green tissues, seeds, and fruits	insects, vertebrates (animal matter up to 3%)	Martella et al., 1996; Pereira et al., 2003	fecal analysis	year round
trumpeter swan	11	3	Dunning, 2008	Cygnus buccinator	Anatidae	Potamageton tubers, horsetail, other aquatic plants	cygnets eat inverts; adults sometimes eat fish	Banko, 1960; Hampton, 1981; Grant et al., 1994; Squires & Anderson, 1995	fecal analysis and direct observation
wild turkey	6.1	3	Dunning, 2008	Meleagris gallopava silvestris	Meleagrididae	acorns, grass, seeds, dicots, fruits (plants~75% of diet)	beetles, grasshoppers, ants (insects ~25% of diet)	Dalke et al., 1942	fecal anlysis	year round
sandhill crane	4.4	3	Dunning, 2008	Grus canadensis	Gruidae	corn, acorns, fruits, green plant tissues	earthworms, snails, insects, lizards, fiddler crabs (~2-3% animals)	Reinecke & Krapu, 1986; Hunt & Slack, 1989	esophageal contents, fecal analysis	March & April; November-March
Canada goose	4.3	1	Dunning, 2008	Branta canadensis	Anatidae	mostly grass, sedges, roots, seeds	present but negligible-insects, gastropods	McLandress & Raveling, 1981; Prevett et al., 1985; Cadieux et al., 2005	esophageal contents	February to August in 3 studies
South Island takahe	2.8	3	nzbirdsonline.org.nz	Porphyrio hochstetteri	Rallidae	grass, clover, seed heads, fern stalks	chicks insectivorous; adults rarely eat inverts; can kill & eat rats, guinea pigs in captivity	Baber and Craig, 2004; Williams, 1960	direct observation	year-round
Altai snowcock	2.8	3	Dunning, 2008	Tetraogallus altaicus	Phasianidae	berries, seeds, shoots, roots (40 plant taxa)	insects, small rodents	Madge and McGowan; Lukianov, 1992	unknown	unknown
sage grouse	2.2	3	Dunning, 2008	Centrocercus urophasianus	Tetraonidae	mostly sagebrush (~62% of annual diet), other dicots	insects in July and August; make up ~3% of annual diet	Wallestad & Eng, 1975;	crop analysis	year round
kakapo	1.8	1	Dunning, 2008	Strigops habroptilus	Psittacidae	leaves, fruits, monocots, conifers, ferns mast-fruiting podocarps	none reported	Wilson, 2006; Butler, 2006	direct observation; fecal analysis
Tasmanian native hen	1.3	3	Dunning, 2008	Gallinula mortierii	Rallidae	grass shoots, seeds	insects by pecking or catching on the wing	Ridpath, 1964; Ridpath, 1972;
